# Supplementary material for: Untargeted Metabolomics Reveals Distinct Anthocyanin Profiles in Napier Grass (Pennisetum purpureum Schumach.) Cultivars
Source: Foods. 2025 Jul 23;14(15):2582. doi: 10.3390/foods14152582 (PMC12345973; doi:10.3390/foods14152582)
Supplement: Supplementary file 1 [file foods-14-02582-s001.zip]

Archive with 3 entries (3 files):
- Supplementary Table S3 (compounds list).xlsx
- Supplementary Tables  S1 and S2.pdf
- Supplementary Tables S4-S7 and Figures S1 and S2.pdf
