# Supplementary material for: Untargeted Metabolomics Reveals Distinct Anthocyanin Profiles in Napier Grass (Pennisetum purpureum Schumach.) Cultivars
Source: Foods. 2025 Jul 23;14(15):2582. doi: 10.3390/foods14152582 (PMC12345973; doi:10.3390/foods14152582)
Supplement: Supplementary file 1 [file foods-14-02582-s001.zip › Supplementary Table S3 (compounds list).xlsx]

## Sheet: screening list
Table S3 The suspect screening list of anthocyanins
NO.	Compounds	Molecular Formula	[M]+
1	Cyanidin-trihexose	C33H41O21	773.213
2	Delphinidin 3-O-galactoside	C21H21O12	465.103
3	Delphinidin 3-O-glucoside	C21H21O12	465.103
4	Cyanidin 3-O-galactoside	C21H21O11	449.108
5	Delphinidin 3-O-arabinoside	C20H19O11	435.092
6	Cyanidin 3-O-glucoside	C21H21O11	449.108
7	Petunidin 3-O-galactoside	C22H23O12	479.118
8	Cyanidin 3-O-arabinoside	C20H19O10	419.097
9	Petunidin 3-O-glucoside	C22H23O12	479.118
10	Pelargonidin 3-O-Hexoside	C21H21O10	433.113
11	Peonidin 3-O-galactoside	C22H23O11	463.123
12	Petunidin 3-O-arabinoside	C21H21O11	449.108
13	Peonidin 3-O-glucoside	C22H23O11	463.123
14	Malvidin 3-O-galactoside	C23H25O12	493.134
15	Malvidin 3-O-glucoside	C23H25O12	493.134
16	Peonidin-3-O-arabinoside	C21H21O10	433.113
17	Malvidin 3-O-arabinoside	C22H23O11	463.123
18	Delphinidin	C15H11O7	303.049
19	Cyanidin	C15H11O6	287.055
20	Petunidin	C16H13O7	317.064
21	Pelargonidin	C15H11O5	271.059
22	Peonidin	C16H13O6	301.07
23	Malvidin	C17H15O7	331.081
24	Pelargonidin 3-sophoroside-5-glucoside	C33H41O20	757.219
25	Cyanidin-3-sophoroside	C27H31O16	611.161
26	Cyanidin-3-glc-hibiscus acid	C27H27O18	639.119
27	Cyanidin-3-sambubioside	C26H29O15	581.15
28	Delphinidin 3-O-acetylglucoside	C23H23O13	507.421
29	Cyanidin 3-O-acetylglucoside	C23H23O12	491.421
30	Petunidin 3-O-acetylglucoside	C24H25O13	521.447
31	Delphinidin 3-O-cis-p-coumarylglucoside	C30H27O14	611.14
32	Delphinidin 3-O-trans-p-coumarylglucoside	C30H27O14	611.14
33	Peonidin 3-O-acetylglucoside	C24H25O12	505.448
34	Malvidin 3-O-acetylglucoside	C25H27O13	535.474
35	Petunidin 3-O-cis-p-coumarylglucoside	C31H29O14	625.156
36	Malvidin 3-O-caffeoylglucoside	C32H31O15	655.166
37	Cyanidin 3-O-p-coumarylglucoside	C30H27O13	595.145
38	Petunidin 3-O-trans-p-coumarylglucoside	C31H29O14	625.156
39	Peonidin 3-O-cis-p-coumarylglucoside	C31H29O13	609.161
40	Malvidin 3-O-cis-p-coumarylglucoside	C32H31O14	639.171
41	Peonidin 3-O-trans-p-coumarylglucoside	C31H29O13	609.161
42	Malvidin 3-O-trans-p-coumarylglucoside	C32H31O14	639.171
43	Pelargonidin 3-[2-(glucosylcaffeoylglucosyl)-glucoside]-5-glucoside	C47H69O28	1081.3
44	Pelargonidin 3-[2-(caffeoylglucosyl)-glucoside]-5-glucoside	C41H59O23	919.25
45	Pelargonidin 3-[2-(p-coumaroylglucosyl)-glucoside]-5-glucoside	C41H59O22	903.255
46	Pelargonidin 3-[2-(glucosylcaffeoylglucosyl)-6-(caffeoyl)-glucoside]-5-glucoside	C56H75O31	1243.33
47	Delphinidin 3-O-(2″-O-α-rhamnosyl-6″-O-malonyl)-β-glucoside	C30H33O19	697.161
48	Delphinidin 3-O-(6″-O-malonyl)-β-glucoside	C24H23O15	551.103
49	Delphinidin 3-neohesperidoside	C27H31O16	611.161
50	Delphinidin 3-O-β-glucoside	C21H21O12	465.103
51	Pelargonidin 3-[2-(glucosyl)-6-(caffeoyl)-glucoside]-5-glucoside	C41H59O23	919.25
52	Pelargonidin 3-[2-(caffeoylglucosyl)-6-(caffeoyl)-glucoside]-5-glucoside	C50H65O26	1081.28
53	Pelargonidin 3-[2-(glucosylcaffeoylglucosyl)-6-(glucosylcaffeoylglucosylcaffeoyl)-glucoside]-5-glucoside	C77H101O44	1729.47
54	Pelargonidin 3-[2-(glucosylcaffeoylglucosyl)-6-(caffeoylglucosylcaffeoyl)-glucoside]-5-glucoside	C72H79O39	1567.42
55	Pelargonidin 3-[2-(caffeoylglucosyl)-6-(caffeoylglucosylcaffeoyl)-glucoside]-5-glucoside	C66H69O34	1405.37
56	Delphinidin-3,5-diglucoside	C27H31O17	627.156
57	Pelargonidin-3,5-diglycoside	C27H31O15	595.166
58	Cyanidin-pentoside-hexoside	C26H27O15	579.135
59	Afzelechin-delphinidin-3-hexoside	C36H33O17	737.171
60	Gallocatechin-pelargonidin-3-hexoside	C36H33O17	737.171
61	(epi)Afzelchin-delphinidin-3-hexoside	C36H33O17	737.171
62	(epi)Gallocatechin -cyanidin-3-hexoside	C36H33O18	753.166
63	Cyanidin-3-rutinoside	C27H31O15	595.166
64	Catechin-cyanidin-3-hexoside	C36H33O17	737.171
65	Cyanidin 3-O-(6''-O-α-rhamnopyranosyl-β-glucopyranoside)	C27H31O15	595.166
66	Peonidin 3-O-(6''-O-α-rhamnopyranosyl-β-glucopyranoside)	C28H33O15	609.181
67	Cyanidin 3-O-(6''-O-malonyl-β-glucopyranoside)	C24H23O14	535.108
68	Peonidin 3-O-(6''-O-malonyl-β-glucopyranoside)	C25H25O14	549.124
69	cyanidin 3-[2-(glucosylcaffeoylglucosylcaffeoylglucosyl)-glucoside]	C57H63O32	1259.33
70	Pelargonidin-3-O-glucoside	C21H21O10	433.113
71	Pelargonidin 3-O-rutinoside	C27H31O14	579.171
72	Peonidin 3-O-rutinoside	C28H33O15	609.181
73	Petunidin 3-O-rutinoside	C28H33O16	625.176
74	Malvidin 3-O-rutinoside	C29H35O16	639.192
75	Pelargonidin 3-O-(cis-p-coumaroyl)rutinoside	C36H37O16	725.208
76	Pelargonidin 3-O-(trans-p-coumaroyl)rutinoside	C36H37O16	725.208
77	Pelargonidin 3-O-rutinoside-5-O-glucoside	C33H41O19	741.224
78	Pelargonidin 3-O-(feruloyl)rutinoside	C37H39O17	755.218
79	Delphinidin 3-O-(p-coumaroyl)rutinoside	C36H37O18	757.197
80	Delphinidin 3-O-rutinoside-5-O-glucoside	C33H41O21	773.213
81	Pelargonidin 3-O-(acetyl)rutinoside-5-O-glucoside	C35H43O20	783.234
82	Delphinidin 3-O-(feruloyl)rutinoside	C37H39O19	787.208
83	Petunidin 3-O-rutinoside-5-O-glucoside	C34H43O21	787.229
84	Malvidin 3-O-rutinoside-5-O-glucoside	C35H45O21	801.245
85	Delphinidin 3-O-(acetyl)rutinoside-5-O-glucoside	C35H43O22	815.224
86	Pelargonidin 3-O-(cis-p-coumaroyl)rutinoside-5-O-glucoside	C42H47O21	887.26
87	Pelargonidin 3-O-(trans-p-coumaroyl)rutinoside-5-O-glucoside	C42H47O21	887.26
88	Pelargonidin 3-O-(caffeoyl)rutinoside-5-O-glucoside	C42H47O22	903.255
89	Cyanidin 3-O-(p-coumaroyl)rutinoside-5-O-glucoside	C42H47O22	903.255
90	Peonidin 3-O-(p-coumaroyl)rutinoside-5-O-glucoside	C43H49O22	917.271
91	Pelargonidin 3-O-(feruloyl)rutinoside-5-O-glucoside	C43H49O22	917.271
92	Delphinidin 3-O-(cis-p-coumaroyl)rutinoside-5-O-glucoside	C42H47O23	919.25
93	Delphinidin 3-O-(trans-p-coumaroyl)rutinoside-5-O-glucoside	C42H47O23	919.25
94	Petunidin 3-O-(p-coumaroyl)rutinoside-5-O-glucoside	C43H49O23	933.266
95	Delphinidin 3-O-(caffeoyl)rutinoside-5-O-glucoside	C42H47O24	935.245
96	Delphinidin 3-O-(feruloyl)rutinoside-5-O-glucoside	C43H49O24	949.261
97	Delphinidin 3-O-[acetyl-(p-coumaroyl)]rutinoside-5-O-glucoside	C44H49O24	961.261
98	Cyanidin hexoside	C21H21O11	449.108
99	Cyanidin hexose deoxyhexose	C27H31O15	595.166
100	Pelargonidin hexose deoxyhexose	C27H31O14	579.171
101	Cyanidin rhamnosylhexoside	C27H31O15	595.166
102	Cyanidin galloylhexoside	C28H25O15	601.119
103	Petunidin rhamnosylhexoside	C28H33O16	625.176
104	Pelargonidin rhamnosylhexoside	C27H31O14	579.168
105	Cyanidin pentoside	C20H19O10	419.097
106	Delphinidin rhamnosylhexoside	C27H31O16	611.161
107	Pelargonidin 3-(6”-acetylglucoside)	C23H23O11	475.123
108	Pelargonidin 3-(2''-acetylrutinoside)	C29H33O15	621.181
109	Malvidin 3-(6”-acetylglucoside)	C25H27O13	535.145
110	Cyanidin 3-(2-(glucosylcaffeylglucosyl)-6-(caffeylglucosylcaffeyl)-glucoside)-5-(glucoside)	C72H79O40	1583.41
111	Cyanidin 3-(2-(glucosylcaffeylglucosyl)-6-(caffeyl)-glucoside)-5-(glucoside)	C57H63O32	1259.33
112	Cyanidin 3-(2-(caffeylglucosyl)-6-(caffeyl)-glucoside)-5-(glucoside)	C51H53O27	1097.28
113	Cyanidin-3-(6″-malonylglucoside)	C24H23O14	535.109
114	Pelargonidin-3-(6″-malonylglucoside)	C24H23O13	519.114
115	Peonidin-3-(6″-malonylglucoside)	C25H25O14	549.124
116	Cis-shisonin	C36H37O18	757.197
117	Cyanidin 3-O-caffeoylglucoside-5-O-glucoside	C36H37O19	773.193
118	Cyanidin 3-O-caffeoylglucoside-5-O-malonylglucoside	C39H39O22	859.193
119	Malonyl-cis-shisonin	C39H39O21	843.198
120	Shisonin	C36H37O18	757.197
121	Cyanidin 3-O-feruloylglucoside-5-O-glucoside	C37H39O19	787.208
122	Malonyl-shisonin	C39H39O21	843.198
123	Delhpinidin 3-O- rutinoside	C27H31O16	611.161
124	Delhpinidin 3-O- neohesperidoside	C27H31O16	611.161
125	Delphinidin 3-O-galactoside	C21H21O12	465.103
126	Delphinidin 3-O-glucoside	C27H21O12	537.103
127	Delphinidin 3-O-coumaroylgalactoside	C27H31O15	595.165
128	Rubrocinerarin	C69H71O38	1507.36
129	Bicolmalonin	C72H73O41	1593.36
130	Bicolmalonin II	C72H73O40	1577.37
131	Rubrocinerarin II	C69H71O36	1475.37
132	Delphinidin-3-O-sambubioside	C26H29O16	597.145
133	Peonidin-3-O-pentoside	C21H21O10	433.113
134	Petunidin-3-O-rhamnoside	C22H23O11	463.124
135	Cyanidin-3-O-rhamnoside	C21H21O10	433.113
136	Cyanidin acetyl-3-O-rhamnoside	C23H23O11	475.123
137	Malvidin-3-O-arabinoside-5-O-glucoside	C28H33O16	625.176
138	Malvidin-3-O-rhamnoside-5-O-glucoside	C29H35O16	639.192
139	Ternatin A1 (delphinidin 3-malonylG 3'-GCGCG-5'-GCGCG)	C96H107O53	2107.57
140	Ternatin A2 (delphinidin 3-malonylG 3'-GCGCG-5'-GCG)	C81H91O46	1799.48
141	Ternatin A3 (delphinidin 3-malonylG 3'-GCG-5'-GCG)	C66H75O39	1491.39
142	Ternatin B1 (delphinidin 3-malonylG 3'-GCGCG-5'-GCGC)	C90H97O48	1945.51
143	Ternatin B2 (delphinidin 3-malonylG 3'-GCGC-5'-GCG)	C75H81O41	1637.42
144	Ternatin B3 (delphinidin 3-malonylG 3'-GCGCG-5'-GC)	C75H81O41	1637.42
145	Ternatin B4 (delphinidin 3-malonylG 3'-GCG-5'-GC)	C60H65O34	1329.34
146	Ternatin C1 (delphinidin 3-malonylG 3'-GCGC-5'-G)	C60H65O34	1329.34
147	Ternatin C2 (delphinidin 3-malonylG 3'-GCGCG-5'-G)	C66H75O39	1491.39
148	Ternatin C3 (delphinidin 3-malonylG 3'-GC-5'-G)	C45H49O27	1021.25
149	Ternatin C4 (delphinidin 3-malonylG 3'-GCG-5'-G)	C51H59O32	1183.3
150	Ternatin C5 (delphinidin 3-malonylG 3'-G-5'-G)	C36H43O25	875.209
151	Ternatin D2 (delphinidin 3-malonylG 3'-GCGC-5'-GC)	C69H71O36	1475.37
152	Ternatin D3 (delphinidin 3-malonylG 3'-GC-5'-GC)	C54H55O29	1167.28
153	Preternatin A3	C63H73O36	1405.39
154	Preternatin C4	C48H57O29	1097.3
155	Cyanidin-3-O-glucoside-5-O-arabinoside	C26H29O15	581.15
156	Delphinidin-3-O-arabinoside-5-O-glucoside	C26H29O16	597.145
157	Cyanidin-3-O-arabinoside-5-O-glucoside	C26H29O15	581.15
158	Delphinidin rhamnoside	C21H21O11	449.108
